# Supplementary material for: Impact of the COVID-19 pandemic on suicide and self-harm among patients presenting to the emergency department of a teaching hospital in Nepal
Source: PLoS One. 2021 Apr 30;16(4):e0250706. doi: 10.1371/journal.pone.0250706 (PMC8087018; doi:10.1371/journal.pone.0250706)
Supplement: S1 File — (XLSX) [file pone.0250706.s001.xlsx]

## Sheet: S1_Table
SN	call	period	Age	Gender	Address	Mode_of_selfharm	CF_Vomiting	If_Vomiting	poison__type	NG	NG_Lavage	Charcoal	Atropinized_at	PAM	Antibiotics	Sedative	PPI	Foleys_catheterization	Under_influence	Any_specific_cause	HO_suicide_attempt	Past_suicide_attempt_mode	OCMC	Duration_for_arrival	Mode_of_arrival	Triage_pulse	Triage_BP_systolic	Triage_BP_diastolic	Triage_RR	Triage_SP02	Triage_temp	Triage_AVPU	Triage_category	Treatment_before_arrival	Bag_mask_ventilation	Intubation	CPR	Known_illness_psy	known_illness_organic	Alcoholic	Smoker	Drug_abuse	ER_Disposition	ER_Time	Hospital_disposition_all	Finalll_outcome
1	1	1	35	2	1	1	1	2	4	1	2	2	#NULL!	#NULL!	0	0	1	0	0	1	0	#NULL!	0	300	1	98	110	70	20	97	36.2	1	1	1	0	0	0	0	0	0	0	0	4	6	3	1
2	1	1	40	2	1	1	1	2	1	1	1	0	#NULL!	#NULL!	1	0	1	1	1	2	0	#NULL!	0	15	1	112	130	70	24	96	36	1	1	0	0	0	0	0	0	1	1	0	4	6	3	0
3	6	1	42	2	2	1	1	1	5	0	0	0	#NULL!	#NULL!	1	0	2	0	0	0	0	#NULL!	0	250	2	108	150	110	18	91	34	1	1	1	0	0	0	0	0	0	0	0	1	1	4	0
4	1	1	32	1	2	1	0	#NULL!	8	0	0	0	#NULL!	#NULL!	0	0	0	0	0	0	0	#NULL!	0	880	2	113	130	84	20	96	36.8	1	3	0	0	0	0	0	0	1	1	0	3	2	1	1
5	1	1	25	1	2	1	0	#NULL!	8	0	0	0	#NULL!	#NULL!	0	0	0	0	0	0	0	#NULL!	0	880	2	118	128	82	22	94	36.8	1	3	0	0	0	0	0	0	1	1	0	3	2	1	1
6	1	1	26	2	4	1	1	2	1	0	0	0	11	1	0	0	1	0	0	0	0	#NULL!	0	460	1	83	50	20	22	98	36.1	1	1	0	0	0	0	0	0	0	0	0	4	2	3	1
7	6	1	13	1	1	1	1	2	1	1	1	0	20	1	1	0	1	1	0	0	0	#NULL!	0	100	1	84	110	68	22	99	36.4	1	1	1	0	0	0	0	0	0	0	0	1	2	4	0
8	6	1	43	2	1	1	1	1	1	1	2	0	820	1	2	0	1	2	0	0	0	#NULL!	0	200	2	87	118	78	26	94	36.4	1	1	1	0	0	0	0	0	0	0	0	1	4	4	0
9	1	1	22	1	1	1	0	2	1	0	0	0	3	0	0	0	1	0	1	2	0	#NULL!	0	255	2	72	120	70	20	98	36.6	2	1	0	0	0	0	0	0	1	1	0	4	3	3	1
10	6	1	26	1	1	3	0	#NULL!	#NULL!	#NULL!	#NULL!	#NULL!	#NULL!	#NULL!	0	0	0	1	0	2	0	#NULL!	0	60	1	0	0	0	0	0	35	4	5	0	1	1	1	0	0	0	0	0	6	2	4	0
11	1	1	24	2	1	1	1	2	1	0	0	0	6	0	0	0	1	0	0	0	0	#NULL!	0	85	1	80	150	90	20	98	36.4	1	1	0	0	0	0	0	0	0	0	0	4	1	3	1
12	1	1	21	2	1	1	1	1	2	0	0	0	#NULL!	#NULL!	0	0	1	0	0	0	0	#NULL!	0	200	2	72	110	70	20	99	36.6	1	3	0	0	0	0	0	0	0	0	0	4	2	3	1
13	1	1	34	2	1	2	1	1	7	0	0	0	#NULL!	#NULL!	0	0	1	0	0	1	0	#NULL!	0	430	3	102	130	80	20	98	36.1	1	1	0	0	0	0	0	0	0	0	0	1	3	1	1
14	1	1	32	2	1	1	1	1	1	0	0	0	15	1	1	0	1	0	0	1	0	#NULL!	0	280	1	68	90	70	18	98	36	1	1	0	0	0	0	0	0	0	0	0	1	1	1	1
15	2	1	34	1	1	1	1	2	1	0	0	0	400	1	1	1	1	2	0	1	0	#NULL!	0	153	1	98	110	70	22	98	35.6	4	1	1	1	1	0	0	0	0	0	0	1	2	1	1
16	1	1	46	1	2	1	1	1	1	0	0	0	85	1	1	0	1	1	0	0	0	#NULL!	0	240	1	96	130	90	25	98	36	1	1	0	1	1	1	0	0	0	0	0	5	1	5	1
17	1	1	22	2	1	1	1	2	9	1	1	0	#NULL!	0	0	0	1	1	0	2	0	#NULL!	0	120	1	98	140	80	22	97	36.5	2	1	0	0	0	0	0	0	0	0	0	5	1	5	1
18	1	1	25	1	1	1	1	2	9	0	0	0	#NULL!	0	0	0	1	0	1	1	0	#NULL!	0	130	1	82	110	70	20	98	36	1	1	0	0	0	0	0	0	1	1	0	5	2	5	1
19	1	1	38	2	2	1	1	2	1	1	2	0	10	0	1	0	1	2	1	1	1	1	0	600	1	92	120	80	22	95	36	1	1	1	0	0	0	0	0	1	1	0	1	4	1	1
20	5	1	16	2	3	3	1	1	#NULL!	#NULL!	#NULL!	#NULL!	#NULL!	#NULL!	2	1	2	2	0	0	0	#NULL!	0	510	1	60	150	70	24	97	36.5	3	1	1	0	0	0	0	0	0	0	0	1	1	1	1
21	1	1	41	2	1	1	1	2	1	1	1	0	13	1	0	0	1	1	1	2	0	#NULL!	0	160	1	66	120	70	22	96	36	1	1	0	0	0	0	0	0	1	1	0	1	2	1	1
22	6	1	68	1	2	1	0	#NULL!	1	1	2	0	1580	1	1	0	1	2	0	0	0	#NULL!	0	360	2	90	125	92	18	79	36.2	4	1	1	0	0	0	0	0	1	1	0	6	3	4	0
23	4	1	23	2	1	1	1	1	2	1	1	0	#NULL!	#NULL!	0	0	1	1	0	0	0	#NULL!	0	120	2	86	101	63	20	100	36.1	1	1	0	0	0	0	0	0	0	0	0	4	1	3	#NULL!
24	1	1	40	2	2	1	1	1	4	0	0	0	#NULL!	#NULL!	0	0	1	0	1	0	0	#NULL!	0	240	2	88	110	80	20	98	36.6	1	1	1	0	0	0	0	0	1	1	0	1	2	1	1
25	1	1	20	2	1	1	1	2	1	1	1	0	5	0	1	0	0	0	0	0	0	#NULL!	0	180	1	82	110	70	22	96	36.2	1	1	0	0	0	0	0	0	0	0	0	4	2	3	1
26	1	1	22	2	1	2	0	#NULL!	7	1	1	0	#NULL!	#NULL!	0	0	1	0	0	0	0	#NULL!	0	90	2	84	112	70	20	96	36.4	2	1	0	0	0	0	0	0	0	0	0	1	1	3	0
27	3	1	36	1	1	1	1	2	1	1	1	0	40	1	1	1	1	1	1	1	0	#NULL!	0	180	1	80	110	70	22	96	36	1	1	0	0	0	0	0	0	1	0	0	1	2	1	1
28	4	1	18	2	1	1	1	2	2	0	0	0	#NULL!	#NULL!	0	0	1	0	0	0	0	#NULL!	0	120	1	76	110	80	20	100	36.1	1	1	0	0	0	0	0	0	0	0	0	4	3	3	#NULL!
29	3	1	20	2	2	1	1	2	1	1	1	0	200	1	1	0	1	1	0	0	0	#NULL!	0	120	1	120	150	100	21	99	35.6	1	1	0	0	0	0	0	0	0	0	0	1	3	1	1
30	1	1	17	1	6	3	1	1	#NULL!	#NULL!	#NULL!	#NULL!	#NULL!	#NULL!	0	0	1	0	0	2	0	#NULL!	0	380	1	106	110	70	22	94	36.4	3	1	0	0	0	0	0	0	0	0	0	3	3	1	1
31	4	1	16	2	1	1	1	2	1	0	0	0	3	0	1	0	1	0	0	0	0	#NULL!	0	360	1	90	110	70	22	96	36.2	1	1	0	0	0	0	0	0	0	0	0	4	2	3	#NULL!
32	1	1	21	2	1	2	1	1	7	1	1	0	#NULL!	#NULL!	0	0	1	0	0	0	1	2	0	150	1	76	130	80	24	99	36	1	1	0	0	0	0	0	0	0	0	0	3	2	1	1
33	4	1	17	1	1	2	0	#NULL!	7	0	0	0	#NULL!	#NULL!	0	0	1	0	0	0	0	#NULL!	0	180	1	78	120	70	22	97	36.2	1	3	0	0	0	0	0	0	0	0	0	3	2	1	#NULL!
34	4	1	16	1	1	1	1	1	4	0	0	0	#NULL!	#NULL!	0	0	1	0	0	0	0	#NULL!	0	120	3	78	120	80	22	96	36.4	1	2	0	0	0	0	0	1	0	0	0	4	2	3	#NULL!
35	6	1	76	2	3	1	1	1	1	0	0	0	1660	1	1	0	1	1	0	0	0	#NULL!	0	240	1	124	130	60	25	98	36.5	2	1	0	1	1	1	1	0	0	1	0	6	2	4	0
36	5	1	35	2	1	1	0	#NULL!	9	0	0	0	#NULL!	#NULL!	0	0	1	0	1	1	0	#NULL!	0	180	2	108	110	70	24	96	36.4	1	1	0	0	0	0	0	0	0	0	0	4	2	3	#NULL!
37	6	1	52	2	3	1	1	2	1	0	0	0	630	1	1	1	1	1	0	2	0	#NULL!	0	180	1	96	120	70	20	96	35.9	1	1	0	1	1	1	0	0	0	0	0	1	2	4	0
38	1	1	15	1	7	1	1	1	1	1	2	0	11	0	2	0	1	1	0	4	0	#NULL!	0	510	2	75	140	90	20	98	36	1	1	0	0	0	0	0	0	0	0	0	1	1	1	1
39	1	1	21	2	1	1	1	2	2	0	0	0	#NULL!	#NULL!	0	0	1	0	0	0	0	#NULL!	0	300	3	82	100	60	94	20	36.6	1	1	0	0	0	0	0	0	0	0	0	4	1	3	1
40	1	1	26	2	7	1	0	#NULL!	1	1	2	0	20	0	2	0	1	2	1	3	0	#NULL!	0	240	1	76	112	62	17	96	36.2	1	1	1	0	0	0	0	0	0	0	0	1	3	1	1
41	4	1	33	1	1	1	1	2	1	1	1	0	32	0	1	0	1	1	1	0	0	#NULL!	0	340	1	77	147	95	20	86	36.4	2	1	0	0	0	0	0	0	1	0	0	1	2	1	1
42	6	1	25	2	2	1	1	1	1	1	1	0	1480	1	1	1	1	1	0	0	0	#NULL!	0	360	2	100	130	90	28	48	36.6	1	1	0	1	1	0	0	0	0	0	0	1	2	4	0
43	6	1	35	1	2	3	0	#NULL!	#NULL!	#NULL!	#NULL!	#NULL!	#NULL!	#NULL!	0	1	0	2	1	0	0	#NULL!	0	190	1	120	130	88	26	95	36.6	4	1	1	1	1	0	0	0	0	0	0	1	1	4	0
44	6	1	16	2	3	1	1	2	1	1	0	0	810	1	1	1	1	1	0	2	0	#NULL!	0	660	1	130	129	80	30	80	37.5	3	1	0	1	1	1	0	0	0	0	0	1	1	4	0
45	5	1	32	2	1	1	1	2	1	1	0	0	400	1	1	1	1	1	0	0	0	#NULL!	0	720	1	76	140	90	25	88	37	4	1	0	0	0	0	0	0	0	0	0	5	1	5	#NULL!
46	1	1	35	1	1	1	0	2	1	1	1	0	#NULL!	1	0	0	0	1	1	1	0	#NULL!	0	90	1	88	136	87	16	92	36.6	3	1	0	0	0	0	0	0	0	1	0	1	2	3	0
47	#NULL!	1	21	2	1	1	1	2	1	1	1	0	#NULL!	0	0	0	1	0	0	0	1	#NULL!	0	120	1	91	137	87	24	95	36.8	1	1	0	0	0	0	0	0	0	0	0	4	1	3	#NULL!
48	4	1	23	2	1	1	1	1	1	1	1	0	170	1	1	1	1	1	0	0	0	#NULL!	0	150	1	90	110	70	25	95	36.4	2	1	0	0	0	0	0	0	0	0	0	1	1	1	1
49	1	1	30	1	1	1	1	1	9	0	0	0	#NULL!	#NULL!	0	0	1	0	1	2	0	#NULL!	0	75	1	98	110	70	20	98	36	1	1	0	0	0	0	0	0	1	1	0	4	1	3	1
50	1	1	27	1	7	1	1	2	1	0	0	0	54	1	1	0	1	1	1	0	0	#NULL!	0	480	1	120	70	40	20	93	37	2	1	1	0	0	0	0	0	1	1	0	1	4	1	1
51	1	1	40	2	1	1	1	2	1	0	0	0	28	1	1	0	1	1	1	5	0	#NULL!	0	480	2	98	140	80	26	95	36	1	1	0	0	0	0	0	0	1	0	0	5	1	5	1
52	1	1	16	2	1	1	1	1	1	1	1	0	46	1	1	0	1	1	0	2	0	#NULL!	0	150	2	80	130	80	26	92	36.2	1	1	0	0	0	0	0	0	0	0	0	5	1	5	1
53	#NULL!	1	61	1	3	1	1	1	1	0	0	0	128	0	1	0	1	1	0	0	0	#NULL!	0	420	2	59	127	72	22	95	36.8	1	1	0	0	0	0	0	0	0	0	0	5	2	5	#NULL!
54	1	1	17	2	5	1	1	1	1	0	0	0	19	0	0	0	0	0	0	2	0	#NULL!	0	1470	1	112	120	70	24	92	36.7	1	1	0	0	0	0	0	0	1	0	0	4	3	3	1
55	1	1	27	1	3	1	1	2	1	1	2	0	76	1	1	1	1	1	1	1	0	#NULL!	0	105	2	88	144	87	20	96	36.6	1	1	1	0	0	0	0	0	1	1	0	1	2	1	1
56	#NULL!	2	25	1	1	1	0	#NULL!	1	1	1	0	610	1	1	1	1	1	0	1	0	#NULL!	0	30	3	65	180	110	20	80	36.6	2	1	0	1	1	0	0	0	0	0	0	5	1	5	#NULL!
57	1	2	38	1	1	1	1	2	5	1	1	0	200	#NULL!	0	1	1	0	1	0	0	#NULL!	0	120	3	131	160	90	35	98	36	1	1	0	0	0	0	0	0	0	0	0	1	0.5	1	1
58	1	2	18	2	1	1	1	1	2	1	1	0	140	#NULL!	0	0	1	0	0	0	0	#NULL!	0	100	3	74	150	90	18	99	36	1	1	0	0	0	0	0	0	0	0	0	5	1	5	1
59	1	2	58	2	1	1	0	#NULL!	1	1	1	0	48	1	1	0	1	1	0	0	0	#NULL!	0	180	1	80	168	89	18	90	36.7	2	1	0	0	0	0	0	0	0	0	0	5	1	5	0
60	1	2	43	1	1	1	1	1	1	1	1	0	6	0	1	1	1	1	1	0	0	#NULL!	0	120	3	94	130	90	20	99	36	1	1	0	0	0	0	0	0	1	1	0	1	0.5	1	1
61	1	2	20	2	1	1	1	1	1	1	0	0	60	1	0	0	1	1	0	0	0	#NULL!	0	150	1	120	150	90	25	85	36.2	3	1	0	0	0	0	0	1	0	0	0	5	0.5	5	1
62	4	2	28	2	2	1	1	1	6	1	1	0	#NULL!	#NULL!	0	0	1	1	0	1	0	#NULL!	0	180	1	126	170	100	24	92	36	2	1	0	0	0	0	0	0	0	0	0	1	4.5	1	1
63	1	2	50	2	1	2	0	#NULL!	8	0	0	0	#NULL!	#NULL!	1	0	0	0	0	0	0	#NULL!	0	180	3	74	100	60	20	94	36	1	3	0	0	0	0	0	0	1	0	0	3	2	1	1
64	1	2	56	2	2	1	1	1	1	1	2	0	100	2	0	1	0	2	0	2	0	#NULL!	0	280	1	82	130	80	21	95	36	1	1	1	0	0	0	0	0	1	1	0	1	2	1	1
65	1	2	30	2	1	1	0	#NULL!	1	1	1	0	23	1	0	1	1	1	1	0	0	#NULL!	0	180	1	120	130	70	20	94	36.4	1	1	0	0	0	0	1	0	1	1	0	1	1	3	1
66	1	2	14	1	1	1	1	2	1	1	1	0	65	1	1	1	1	1	0	0	0	#NULL!	0	240	1	54	100	60	10	71	34	4	1	0	1	1	1	0	0	0	0	0	1	1	1	1
67	5	2	22	2	1	1	1	2	1	0	0	0	40	1	1	1	1	1	0	1	1	#NULL!	0	500	2	98	148	100	24	96	36.8	1	1	0	0	0	0	0	0	0	0	0	1	1	1	1
68	4	2	26	2	1	1	1	1	1	0	0	0	10	0	1	0	1	0	0	0	0	#NULL!	0	150	1	110	120	80	20	98	36.8	1	1	0	0	0	0	0	0	0	0	0	5	1	5	#NULL!
69	4	2	49	1	1	1	1	2	1	1	1	0	140	1	1	0	1	1	1	2	0	#NULL!	0	120	1	98	130	85	22	98	36.2	1	1	0	0	0	0	0	0	0	0	0	5	1	5	#NULL!
70	1	2	39	2	1	1	0	#NULL!	1	1	1	0	265	1	1	1	1	1	0	0	0	#NULL!	0	120	1	85	110	64	40	70	37.4	3	1	0	1	1	1	0	0	0	0	0	1	2	1	1
71	2	2	17	2	1	1	0	#NULL!	9	0	0	0	#NULL!	0	0	0	1	0	0	0	1	4	0	60	1	64	110	70	22	95	36	1	1	0	0	0	0	0	0	0	0	0	5	2.5	5	#NULL!
72	2	2	53	1	1	1	0	#NULL!	4	1	1	0	#NULL!	#NULL!	0	0	1	0	0	0	0	#NULL!	0	120	2	116	120	70	20	89	36.5	1	1	0	0	0	0	0	0	0	0	0	4	7	3	#NULL!
73	1	2	19	2	1	1	1	2	4	0	0	0	#NULL!	#NULL!	1	0	1	0	0	0	0	#NULL!	0	60	2	92	140	80	22	99	36	1	1	0	0	0	0	0	0	0	0	0	5	1	5	1
74	1	2	30	2	1	1	0	#NULL!	2	1	1	0	#NULL!	#NULL!	0	0	1	0	1	0	0	#NULL!	0	120	2	110	140	80	22	96	36.6	1	1	0	0	0	0	0	0	1	1	0	5	2	5	1
75	1	2	48	2	2	1	1	2	1	1	1	0	107	1	1	0	1	0	0	0	0	#NULL!	0	120	1	98	150	100	20	98	36.2	1	1	0	0	0	0	0	0	0	0	0	5	1	5	1
76	1	2	42	1	1	1	0	#NULL!	1	1	1	0	306	1	1	1	1	1	0	0	0	#NULL!	0	180	1	128	150	130	13	82	36	3	1	0	0	0	0	0	0	1	1	0	5	2	5	0
77	1	2	17	2	1	1	0	#NULL!	6	1	2	0	#NULL!	#NULL!	1	0	1	2	0	0	0	#NULL!	0	360	1	104	100	60	20	98	36.1	1	1	1	0	0	0	0	0	0	0	0	5	0.5	5	1
78	5	2	54	2	2	1	0	#NULL!	9	1	1	0	#NULL!	0	0	0	0	0	0	0	0	#NULL!	0	110	1	68	110	70	16	96	37.3	1	1	0	0	0	0	0	0	0	0	0	4	1	3	#NULL!
79	1	2	15	2	1	1	1	1	1	1	1	0	20	1	1	0	1	1	0	0	0	#NULL!	0	220	3	68	110	80	98	22	36.6	1	1	0	0	0	0	0	0	0	0	0	1	1	1	1
80	1	2	41	1	4	1	1	2	4	0	0	0	#NULL!	0	0	0	1	0	0	0	0	#NULL!	0	120	1	120	90	60	28	92	36	1	1	0	0	0	0	0	0	0	0	0	1	1.5	1	1
81	4	2	48	2	1	1	0	2	1	0	0	0	3	0	1	0	1	0	0	0	0	#NULL!	0	240	1	92	118	69	17	95	37	1	1	0	0	0	0	0	0	0	0	0	5	1	5	#NULL!
82	1	2	13	1	1	1	1	2	1	0	0	0	105	1	1	0	1	1	0	2	0	#NULL!	0	240	1	144	100	68	34	72	36	3	1	0	1	1	0	0	0	0	0	0	1	1	1	1
83	4	2	48	1	2	1	1	2	1	0	0	0	21	1	1	1	1	1	1	1	0	#NULL!	0	880	3	84	140	80	30	84	37.4	3	1	0	0	0	0	0	0	1	1	0	1	1	1	1
84	1	2	35	2	2	2	1	1	7	0	0	0	#NULL!	#NULL!	1	0	1	0	0	6	0	#NULL!	0	210	3	93	140	90	20	94	36.8	1	1	0	0	0	0	0	0	1	1	0	5	5	5	1
85	1	2	40	1	1	3	0	#NULL!	#NULL!	0	#NULL!	#NULL!	#NULL!	#NULL!	0	0	0	1	1	2	0	#NULL!	0	100	1	81	90	60	19	98	36.2	4	1	0	0	0	0	0	0	1	1	0	1	1	1	1
86	1	2	88	1	1	1	1	2	1	1	1	0	33	1	1	0	1	1	0	0	0	#NULL!	0	135	1	88	120	80	18	94	36.8	2	1	0	0	0	0	1	0	0	0	0	4	1	3	0
87	5	2	28	1	1	1	0	#NULL!	1	1	1	0	105	1	1	0	1	1	0	0	0	#NULL!	0	180	1	113	120	80	14	94	36.4	1	1	0	0	0	0	0	0	0	0	0	5	1	5	#NULL!
88	1	2	24	1	1	1	0	#NULL!	1	1	1	0	300	1	1	1	1	1	0	1	0	#NULL!	0	180	1	106	130	90	20	68	36.4	2	1	0	1	1	0	1	0	1	1	0	5	1	5	1
89	4	2	19	2	1	3	0	#NULL!	#NULL!	0	#NULL!	#NULL!	#NULL!	#NULL!	0	0	0	1	0	0	0	#NULL!	0	120	2	87	120	80	22	98	36	1	1	0	0	0	0	0	1	0	0	0	5	4	5	#NULL!
90	3	2	21	2	1	2	0	#NULL!	8	1	1	0	#NULL!	#NULL!	0	0	1	0	0	0	0	#NULL!	0	140	3	120	120	70	22	96	36.5	1	1	0	0	0	0	0	0	0	0	0	5	2	5	#NULL!
91	6	2	20	2	1	1	1	2	1	1	1	0	255	1	1	1	1	1	0	2	0	#NULL!	0	135	1	68	100	60	24	94	35.8	2	1	0	1	1	1	0	0	0	0	0	6	2	4	0
92	2	2	83	2	1	1	1	1	1	1	1	0	35	1	0	0	1	1	0	0	0	#NULL!	0	180	1	110	120	80	22	95	38.7	1	1	0	0	0	0	0	0	0	0	0	5	0.5	5	#NULL!
93	1	2	16	2	1	1	0	#NULL!	2	0	0	0	#NULL!	#NULL!	0	0	1	0	0	0	0	#NULL!	0	240	1	84	112	67	18	99	26	1	1	0	0	0	0	0	0	0	0	0	5	1.5	5	1
94	1	3	25	2	1	2	1	1	8	0	0	0	#NULL!	#NULL!	0	0	1	0	0	1	0	#NULL!	0	105	3	85	120	80	20	97	36	1	1	0	0	0	0	0	0	0	0	0	3	3	1	1
95	1	3	30	2	1	2	0	#NULL!	7	0	0	0	#NULL!	#NULL!	0	0	1	0	0	0	0	#NULL!	1	480	2	86	120	70	20	96	36	1	2	0	0	0	0	0	0	0	0	0	4	3	3	1
96	2	3	12	2	2	3	0	#NULL!	#NULL!	0	#NULL!	#NULL!	#NULL!	#NULL!	0	1	1	1	0	2	0	#NULL!	0	255	1	115	145	67	26	94	36	3	1	0	0	0	0	0	0	0	0	0	1	1	1	1
97	2	3	22	2	6	2	1	1	7	1	1	0	#NULL!	#NULL!	0	0	1	1	0	0	0	#NULL!	0	40	3	118	130	80	22	99	36.8	1	1	0	0	0	0	0	0	0	0	0	1	1.5	1	1
98	1	3	28	1	1	2	1	1	7	0	0	#NULL!	#NULL!	#NULL!	0	0	1	0	0	2	0	#NULL!	0	90	3	112	130	78	22	97	36.6	1	1	0	0	0	0	0	0	0	1	0	4	4	3	1
99	1	3	18	1	1	2	1	1	7	1	1	0	#NULL!	#NULL!	0	0	1	1	0	0	0	#NULL!	0	510	2	114	124	74	24	96	36.4	2	1	0	0	0	0	0	0	1	1	0	5	1	5	1
100	3	3	22	1	1	1	1	2	1	0	0	0	6	1	1	0	1	0	0	0	0	#NULL!	0	870	2	90	140	90	18	97	36.6	2	1	0	0	0	0	0	0	0	0	0	4	1	3	#NULL!
101	3	3	18	1	3	1	0	#NULL!	1	1	2	0	30	1	2	0	2	2	0	0	1	5	0	240	2	87	118	76	22	97	36.4	1	1	1	0	0	0	1	0	0	0	0	1	4	1	1
102	1	3	72	1	7	1	1	1	1	0	0	0	290	1	1	0	1	1	0	0	0	#NULL!	0	140	1	62	110	70	22	96	36.6	4	1	1	1	1	1	0	0	0	1	0	5	2	5	0
103	6	3	23	1	1	1	0	#NULL!	9	0	0	0	#NULL!	0	0	0	0	0	0	0	0	#NULL!	0	240	3	0	0	0	0	0	35	4	5	0	1	1	1	0	0	0	0	0	6	1.5	4	0
104	1	3	30	1	1	1	1	2	5	1	1	0	#NULL!	#NULL!	0	0	1	1	0	2	0	#NULL!	0	81	2	100	80	60	100	83	36	2	1	0	0	0	0	0	0	0	0	0	5	0.5	5	0
105	5	3	19	1	1	1	1	1	1	1	1	0	3	1	0	0	1	1	0	0	0	#NULL!	0	180	1	86	140	80	20	92	36	1	1	0	0	0	0	0	0	0	0	0	5	1	5	#NULL!
106	1	3	52	1	3	1	1	1	6	1	2	0	2	2	1	0	2	2	0	2	0	#NULL!	0	480	1	114	130	80	20	98	36.2	1	1	1	0	0	0	0	0	1	1	0	1	4	1	1
107	1	3	33	1	5	1	0	#NULL!	1	1	1	0	164	1	1	1	1	1	1	1	0	#NULL!	0	120	1	80	140	100	20	98	36.6	1	1	0	0	0	0	0	0	1	1	0	5	1.5	5	1
108	1	3	56	1	1	1	1	1	1	1	2	0	100	1	1	0	2	2	1	0	0	#NULL!	0	140	1	66	110	72	18	95	36.2	3	1	1	0	0	0	0	0	1	0	0	5	0.5	5	0
109	1	3	25	1	6	2	0	#NULL!	8	0	0	0	180	#NULL!	0	0	1	0	0	2	1	2	0	100	1	112	140	80	22	96	36.1	1	2	0	0	0	0	1	0	1	1	0	1	5	1	1
110	1	3	19	2	1	1	1	1	1	1	1	0	#NULL!	1	1	0	1	1	0	2	0	#NULL!	0	202	2	126	140	80	20	94	36	1	1	0	0	0	0	0	0	0	0	0	5	1	5	1
111	1	3	61	2	1	1	1	1	1	1	1	0	230	1	0	0	0	1	0	0	0	#NULL!	0	180	1	56	112	63	15	94	36	1	1	0	0	0	0	0	1	1	1	0	5	0.5	5	0
112	3	3	46	2	2	1	1	2	1	1	1	0	50	1	1	0	1	1	1	0	0	#NULL!	0	180	1	90	170	100	14	98	26.6	2	1	0	0	0	0	0	0	1	1	0	1	0.5	1	1
113	1	3	28	2	1	1	1	1	5	0	0	0	#NULL!	0	0	0	1	0	0	1	0	#NULL!	1	210	1	110	100	70	22	98	36.8	1	1	0	0	0	0	0	0	0	0	0	1	3.5	1	1
114	5	3	41	2	3	1	1	1	9	1	2	0	#NULL!	0	0	0	1	2	0	0	1	#NULL!	0	245	1	80	140	90	20	98	36.6	1	1	1	0	0	0	1	0	0	0	0	1	1.5	1	1
115	4	3	21	2	4	1	1	2	9	1	1	0	#NULL!	0	0	0	1	0	0	0	0	#NULL!	0	60	2	92	118	61	20	99	36	1	1	0	0	0	0	0	0	0	0	0	4	0.5	3	#NULL!
116	1	3	15	2	1	2	1	2	7	1	1	0	#NULL!	#NULL!	0	0	1	0	0	2	0	#NULL!	0	140	3	81	110	70	22	99	36.6	1	3	0	0	0	0	0	0	0	0	0	1	1	1	1
117	2	3	40	1	1	2	1	2	8	1	1	0	#NULL!	#NULL!	0	0	1	1	1	1	0	#NULL!	0	90	3	48	110	72	20	95	36.2	3	1	0	0	0	0	0	0	0	0	0	5	1.5	5	#NULL!
118	1	3	18	2	1	1	1	1	9	1	1	0	#NULL!	0	0	0	1	0	1	0	0	#NULL!	0	180	1	76	118	74	22	98	36.4	1	1	0	0	0	0	0	0	1	1	0	4	9.5	3	1
119	1	3	45	1	1	1	0	#NULL!	1	1	1	0	21	1	1	0	1	1	1	1	0	#NULL!	0	120	1	89	140	90	18	94	36	1	1	0	0	0	0	0	0	1	1	0	1	1	1	1
120	2	3	45	2	2	1	0	#NULL!	1	0	0	0	80	1	1	0	1	1	0	2	0	#NULL!	0	180	1	122	100	60	24	95	36	1	1	0	0	0	0	0	0	0	0	0	5	0.5	5	#NULL!
121	1	3	50	2	2	1	0	#NULL!	5	0	0	0	#NULL!	0	0	1	0	1	1	5	0	#NULL!	0	1440	1	98	116	80	22	98	36.8	1	1	0	0	0	0	0	0	1	1	0	5	0.5	5	0
122	1	3	33	2	1	1	0	#NULL!	2	0	0	0	#NULL!	0	0	0	1	0	0	2	0	#NULL!	0	260	2	94	120	80	20	96	36.4	1	1	0	0	0	0	0	0	0	0	0	4	3.5	3	1
123	1	3	35	1	2	3	0	#NULL!	#NULL!	0	#NULL!	0	#NULL!	#NULL!	0	0	0	0	1	0	0	#NULL!	0	240	2	84	100	60	20	94	36.6	1	1	0	0	0	0	1	0	1	1	0	3	3.5	1	1
124	5	3	22	2	1	2	0	#NULL!	8	1	1	0	#NULL!	#NULL!	0	0	1	1	0	2	0	#NULL!	0	60	3	62	140	100	20	98	36.2	1	1	0	0	0	0	0	0	0	0	0	5	0.5	5	#NULL!
125	1	3	27	2	1	1	1	1	9	1	1	0	#NULL!	0	0	0	1	0	0	1	0	#NULL!	0	220	3	84	110	70	22	96	36.4	1	1	0	0	0	0	0	0	0	0	0	5	1	5	1
